# Supplementary material for: Comparison of Organosulfur and Amino Acid Composition between Triploid Onion Allium cornutum Clementi ex Visiani, 1842, and Common Onion Allium cepa L., and Evidences for Antiproliferative Activity of Their Extracts
Source: Plants (Basel). 2020 Jan 13;9(1):98. doi: 10.3390/plants9010098 (PMC7020437; doi:10.3390/plants9010098)
Supplement: Supplementary file 1 [file plants-09-00098-s001.zip]

Archive with 8 entries (7 files):
- plants-677263-supplementary-1/
- plants-677263-supplementary-1/Data S1_Statistical analysis of headspace volatiles.txt
- plants-677263-supplementary-1/Data S2_Table 3_Volatile sulfur compounds of several Allium species.docx
- plants-677263-supplementary-1/Data S3_Statistical analysis of amino acids.txt
- plants-677263-supplementary-1/Data S4_Statistical analysis of antiproliferative activity.txt
- plants-677263-supplementary-1/Data S5_Statistical analysis of gene expression 1.txt
- plants-677263-supplementary-1/Data S6_Statistical analysis of gene expresion 2.txt
- plants-677263-supplementary-1/Data S7_Table 4.docx
