# Supplementary material for: Comparison of Organosulfur and Amino Acid Composition between Triploid Onion Allium cornutum Clementi ex Visiani, 1842, and Common Onion Allium cepa L., and Evidences for Antiproliferative Activity of Their Extracts
Source: Plants (Basel). 2020 Jan 13;9(1):98. doi: 10.3390/plants9010098 (PMC7020437; doi:10.3390/plants9010098)
Supplement: Supplementary file 1 [file plants-09-00098-s001.zip › plants-677263-supplementary-1/Data S1_Statistical analysis of headspace volatiles.txt]

Compare each cell mean with the other cell mean in that row
Number of families	1
Number of comparisons per family	27
Alpha	0,05
Sidak's multiple comparisons test	Mean Diff,	95,00% CI of diff,	Significant?	Summary	Adjusted P Value
A. × cornutum - A. cepa
1.	-0,1067	-0,2545 to 0,04119	No	ns	0,1204
2.	0,09667	-0,01687 to 0,2102	No	ns	0,0866
3.	-0,003333	-0,06655 to 0,05989	No	ns	>0,9999
4.	0,2967	0,1020 to 0,4914	Yes	*	0,0191
5.	0,006667	-0,08401 to 0,09734	No	ns	>0,9999
6.	0,9967	-0,8637 to 2,857	No	ns	0,3203
7.	0,1000	-0,03234 to 0,2323	No	ns	0,0858
8.	-0,003333	-0,06655 to 0,05989	No	ns	>0,9999
9.	0,1000	-0,03831 to 0,2383	No	ns	0,1218
10.	-0,006667	-0,09734 to 0,08401	No	ns	>0,9999
11.	-0,1100	-0,2483 to 0,02831	No	ns	0,0943
12.	0,3900	0,3306 to 0,4494	Yes	****	<0,0001
13.	0,2000	-0,6366 to 1,037	No	ns	0,8531
14.	-0,1033	-0,1666 to -0,04011	Yes	*	0,0109
15.	-0,1067	-0,1973 to -0,01599	Yes	*	0,0294
16.	-0,1033	-0,1797 to -0,02693	Yes	*	0,0277
17.	-0,3067	-0,5014 to -0,1120	Yes	*	0,0177
18.	13,61	13,47 to 13,75	Yes	****	<0,0001
19.	-3,703	-6,192 to -1,215	Yes	*	0,0228
20.	2,307	1,894 to 2,719	Yes	***	0,0004
21.	-0,006667	-0,06989 to 0,05655	No	ns	>0,9999
22.	-6,287	-9,201 to -3,373	Yes	**	0,0057
23.	0,2933	-0,4510 to 1,038	No	ns	0,5122
24.	-0,9900	-2,080 to 0,09968	No	ns	0,0605
25.	0,7067	0,6303 to 0,7831	Yes	***	0,0006
26.	-1,300	-2,366 to -0,2345	Yes	*	0,0335
27.	-3,007	-3,983 to -2,030	Yes	**	0,0012
Test details	Mean 1	Mean 2	Mean Diff,	SE of diff,	N1	N2	t	DF
A. × cornutum - A. cepa
1.	0,3033	0,4100	-0,1067	0,01333	3	3	8,000	2,876
2.	0,9000	0,8033	0,09667	0,01453	3	3	6,653	3,741
3.	0,2000	0,2033	-0,003333	0,006667	3	3	0,5000	3,200
4.	0,5000	0,2033	0,2967	0,01202	3	3	24,68	2,331
5.	0,3100	0,3033	0,006667	0,01054	3	3	0,6325	3,448
6.	14,10	13,10	0,9967	0,2178	3	3	4,576	3,468
7.	0,1000	0,000	0,1000	0,005774	3	3	17,32	2,000
8.	0,1000	0,1033	-0,003333	0,006667	3	3	0,5000	3,200
9.	0,3000	0,2000	0,1000	0,01291	3	3	7,746	2,941
10.	0,1933	0,2000	-0,006667	0,01054	3	3	0,6325	3,448
11.	0,3000	0,4100	-0,1100	0,01291	3	3	8,521	2,941
12.	0,9000	0,5100	0,3900	0,008165	3	3	47,77	4,000
13.	1,500	1,300	0,2000	0,06782	3	3	2,949	2,696
14.	0,1000	0,2033	-0,1033	0,006667	3	3	15,50	3,200
15.	0,8000	0,9067	-0,1067	0,01054	3	3	10,12	3,448
16.	0,000	0,1033	-0,1033	0,003333	3	3	31,00	2,000
17.	0,6000	0,9067	-0,3067	0,01202	3	3	25,52	2,331
18.	45,51	31,90	13,61	0,01291	3	3	1054	2,941
19.	0,1000	3,803	-3,703	0,1101	3	3	33,65	2,011
20.	2,807	0,5000	2,307	0,03621	3	3	63,70	2,827
21.	0,2000	0,2067	-0,006667	0,006667	3	3	1,000	3,200
22.	18,32	24,60	-6,287	0,2631	3	3	23,89	2,879
23.	3,100	2,807	0,2933	0,07149	3	3	4,103	2,998
24.	0,7100	1,700	-0,9900	0,05066	3	3	19,54	2,053
25.	0,7067	0,000	0,7067	0,003333	3	3	212,0	2,000
26.	0,4000	1,700	-1,300	0,04967	3	3	26,18	2,055
27.	1,800	4,807	-3,007	0,1093	3	3	27,51	3,347
