# Supplementary material for: Comparison of Organosulfur and Amino Acid Composition between Triploid Onion Allium cornutum Clementi ex Visiani, 1842, and Common Onion Allium cepa L., and Evidences for Antiproliferative Activity of Their Extracts
Source: Plants (Basel). 2020 Jan 13;9(1):98. doi: 10.3390/plants9010098 (PMC7020437; doi:10.3390/plants9010098)
Supplement: Supplementary file 1 [file plants-09-00098-s001.zip › plants-677263-supplementary-1/Data S3_Statistical analysis of amino acids.txt]

Compare each cell mean with the other cell mean in that row
Number of families	1
Number of comparisons per family	17
Alpha	0,05
Sidak's multiple comparisons test	Mean Diff,	95,00% CI of diff,	Significant?	Summary	Adjusted P Value
A. × cornutum - A. cepa
ASP	-1,160	-1,357 to -0,9624	Yes	****	<0,0001
SER	0,07500	-0,1221 to 0,2721	No	ns	0,9888
GLU	3,727	3,530 to 3,924	Yes	****	<0,0001
GLY	-0,1740	-0,3711 to 0,02307	No	ns	0,1267
HIS	0,09050	-0,1066 to 0,2876	No	ns	0,9387
ARG	4,279	4,081 to 4,476	Yes	****	<0,0001
THR	-0,6790	-0,8761 to -0,4819	Yes	****	<0,0001
ALA	-0,3520	-0,5491 to -0,1549	Yes	****	<0,0001
PRO	-0,2680	-0,4651 to -0,07093	Yes	**	0,0020
CYS	0,1210	-0,07607 to 0,3181	No	ns	0,6380
TYR	-0,5580	-0,7551 to -0,3609	Yes	****	<0,0001
VAL	-0,3695	-0,5666 to -0,1724	Yes	****	<0,0001
MET	0,002500	-0,1946 to 0,1996	No	ns	>0,9999
LYS	-0,006000	-0,2031 to 0,1911	No	ns	>0,9999
ILEU	-0,3915	-0,5886 to -0,1944	Yes	****	<0,0001
LEU	-0,6650	-0,8621 to -0,4679	Yes	****	<0,0001
PHE	-0,1800	-0,3771 to 0,01707	No	ns	0,1003
Test details	Mean 1	Mean 2	Mean Diff,	SE of diff,	N1	N2	t	DF
A. × cornutum - A. cepa
ASP	4,941	6,100	-1,160	0,06168	2	2	18,80	34,00
SER	2,922	2,847	0,07500	0,06168	2	2	1,216	34,00
GLU	14,96	11,24	3,727	0,06168	2	2	60,43	34,00
GLY	2,043	2,217	-0,1740	0,06168	2	2	2,821	34,00
HIS	1,758	1,668	0,09050	0,06168	2	2	1,467	34,00
ARG	16,49	12,21	4,279	0,06168	2	2	69,37	34,00
THR	3,324	4,003	-0,6790	0,06168	2	2	11,01	34,00
ALA	1,675	2,027	-0,3520	0,06168	2	2	5,707	34,00
PRO	1,434	1,702	-0,2680	0,06168	2	2	4,345	34,00
CYS	0,1435	0,02250	0,1210	0,06168	2	2	1,962	34,00
TYR	1,719	2,277	-0,5580	0,06168	2	2	9,047	34,00
VAL	2,005	2,375	-0,3695	0,06168	2	2	5,991	34,00
MET	0,01250	0,01000	0,002500	0,06168	2	2	0,04053	34,00
LYS	2,322	2,328	-0,006000	0,06168	2	2	0,09728	34,00
ILEU	1,427	1,818	-0,3915	0,06168	2	2	6,347	34,00
LEU	2,284	2,949	-0,6650	0,06168	2	2	10,78	34,00
PHE	2,198	2,378	-0,1800	0,06168	2	2	2,918	34,00
