# Supplementary material for: Comparison of Organosulfur and Amino Acid Composition between Triploid Onion Allium cornutum Clementi ex Visiani, 1842, and Common Onion Allium cepa L., and Evidences for Antiproliferative Activity of Their Extracts
Source: Plants (Basel). 2020 Jan 13;9(1):98. doi: 10.3390/plants9010098 (PMC7020437; doi:10.3390/plants9010098)
Supplement: Supplementary file 1 [file plants-09-00098-s001.zip › plants-677263-supplementary-1/Data S4_Statistical analysis of antiproliferative activity.txt]

	Discovery?	P value	Mean of A. × cornutum	Mean of A. cepa	Difference	SE of difference	t ratio	df	q value
HeLa	No	0,722491	24,15	24,79	-0,6445	1,578	0,4085	2,000	0,729716
HCT116	No	0,127886	25,97	24,73	1,241	0,4922	2,521	2,000	0,193748
U2OS	No	0,003591	47,80	36,61	11,19	0,6722	16,64	2,000	0,010880
