# Supplementary material for: Comparison of Organosulfur and Amino Acid Composition between Triploid Onion Allium cornutum Clementi ex Visiani, 1842, and Common Onion Allium cepa L., and Evidences for Antiproliferative Activity of Their Extracts
Source: Plants (Basel). 2020 Jan 13;9(1):98. doi: 10.3390/plants9010098 (PMC7020437; doi:10.3390/plants9010098)
Supplement: Supplementary file 1 [file plants-09-00098-s001.zip › plants-677263-supplementary-1/Data S5_Statistical analysis of gene expression 1.txt]

Within each row, compare columns (simple effects within rows)
Number of families	3
Number of comparisons per family	2
Alpha	0,05
Dunnett's multiple comparisons test	Mean Diff,	95,00% CI of diff,	Significant?	Summary	Adjusted P Value
p53
Untreated (control) vs. A. × cornutum treated	-0,9278	-1,405 to -0,4508	Yes	***	0,0001
Untreated (control) vs. A. cepa treated	-0,8349	-1,312 to -0,3579	Yes	***	0,0005
Caspase-3
Untreated (control) vs. A. × cornutum treated	-0,7311	-1,208 to -0,2540	Yes	**	0,0021
Untreated (control) vs. A. cepa treated	-0,5448	-1,022 to -0,06774	Yes	*	0,0231
Bax
Untreated (control) vs. A. × cornutum treated	-0,9826	-1,460 to -0,5055	Yes	****	<0,0001
Untreated (control) vs. A. cepa treated	-0,5124	-0,9895 to -0,03539	Yes	*	0,0337
Test details	Mean 1	Mean 2	Mean Diff,	SE of diff,	N1	N2	q	DF
p53
Untreated (control) vs. A. × cornutum treated	1,004	1,932	-0,9278	0,2089	6	6	4,441	45,00
Untreated (control) vs. A. cepa treated	1,004	1,839	-0,8349	0,2089	6	6	3,997	45,00
Caspase-3
Untreated (control) vs. A. × cornutum treated	1,007	1,738	-0,7311	0,2089	6	6	3,500	45,00
Untreated (control) vs. A. cepa treated	1,007	1,551	-0,5448	0,2089	6	6	2,608	45,00
Bax
Untreated (control) vs. A. × cornutum treated	1,001	1,983	-0,9826	0,2089	6	6	4,704	45,00
Untreated (control) vs. A. cepa treated	1,001	1,513	-0,5124	0,2089	6	6	2,453	45,00
