# Supplementary material for: Comparison of Organosulfur and Amino Acid Composition between Triploid Onion Allium cornutum Clementi ex Visiani, 1842, and Common Onion Allium cepa L., and Evidences for Antiproliferative Activity of Their Extracts
Source: Plants (Basel). 2020 Jan 13;9(1):98. doi: 10.3390/plants9010098 (PMC7020437; doi:10.3390/plants9010098)
Supplement: Supplementary file 1 [file plants-09-00098-s001.zip › plants-677263-supplementary-1/Data S6_Statistical analysis of gene expresion 2.txt]

Within each row, compare columns (simple effects within rows)
Number of families	3
Number of comparisons per family	1
Alpha	0,05
Dunnett's multiple comparisons test	Mean Diff,	95,00% CI of diff,	Significant?	Summary	Adjusted P Value
p53
A. × cornutum treated vs. A. cepa treated	0,09289	-0,7279 to 0,9136	No	ns	0,9393
Caspase-3
A. × cornutum treated vs. A. cepa treated	0,1863	-0,4843 to 0,8569	No	ns	0,7039
Bax
A. × cornutum treated vs. A. cepa treated	0,4701	0,06859 to 0,8717	Yes	#	0,0240
Test details	Mean 1	Mean 2	Mean Diff,	SE of diff,	N1	N2	q	DF
p53
A. × cornutum treated vs. A. cepa treated	1,932	1,839	0,09289	0,3158	6	6	0,2941	9,313
Caspase-3
A. × cornutum treated vs. A. cepa treated	1,738	1,551	0,1863	0,2595	6	6	0,7179	9,627
Bax
A. × cornutum treated vs. A. cepa treated	1,983	1,513	0,4701	0,1563	6	6	3,008	9,978
